# Supplementary material for: A Meta-Analysis on the Effectiveness of Gratitude Promotion Programs for South Korean College Students
Source: Behav Sci (Basel). 2024 Mar 15;14(3):240. doi: 10.3390/bs14030240 (PMC10968055; doi:10.3390/bs14030240)
Supplement: Supplementary file 1 [file behavsci-14-00240-s001.zip]

Archive with 1 entries (1 files):
- behavsci-2888729-supplementary.pdf
